# Supplementary material for: Antibiotic (Mis)Use in COVID-19 Patients before and after Admission to a Tertiary Hospital in Serbia
Source: Antibiotics (Basel). 2022 Jun 24;11(7):847. doi: 10.3390/antibiotics11070847 (PMC9311622; doi:10.3390/antibiotics11070847)
Supplement: Supplementary file 1 [file antibiotics-11-00847-s001.zip]

Archive with 1 entries (1 files):
- antibiotics-1771347-supplementary.pdf
